# Supplementary material for: The Leishmania major BBSome subunit BBS1 is essential for parasite virulence in the mammalian host
Source: Mol Microbiol. 2013 Sep 17;90(3):597–611. doi: 10.1111/mmi.12383 (PMC3916885; doi:10.1111/mmi.12383)
Supplement: Supplementary file 1 [file mmi0090-0597-sd1.zip]

Archive with 3 entries (3 files):
- mmi_12383_sm_Experimental-Procedures.docx
- mmi_12383_sm_FigureS1-6.pdf
- mmi_12383_sm_TableS1-2.pdf
